# Supplementary material for: Atorvastatin Induces Bioenergetic Impairment and Oxidative Stress Through Reverse Electron Transport
Source: Antioxidants (Basel). 2025 Sep 23;14(10):1147. doi: 10.3390/antiox14101147 (PMC12561091; doi:10.3390/antiox14101147)
Supplement: Supplementary file 1 [file antioxidants-14-01147-s001.zip]

Archive with 7 entries (7 files):
- DCFDA 20x-01 ctrl.png
- DCFDA 20x-01 UBQ.png
- DCFDA 20x-01-ATOR UBQ.png
- DCFDA 20x-01-ATOR.png
- DCFDA PEROXIDO 20x positive ctrl ubq.png
- DCFDA PEROXIDO 20x- positive ctrl.png
- Supplementary-antioxidants-3760031_qPCR.pdf
